# Supplementary material for: Sex-related differences in periprosthetic joint infection research
Source: J Bone Jt Infect. 2024 Apr 30;9(2):137–42. doi: 10.5194/jbji-9-137-2024 (PMC11184614; doi:10.5194/jbji-9-137-2024)
Supplement: The supplement related to this article is available online at: https://doi.org/10.5194/jbji-9-137-2024-supplement. [file jbji-9-137-supplement.zip]

Archive with 3 entries (3 files):
- jbji-9-137-2024-supplement-title-page.pdf
- Table S2.pdf
- Table S1.pdf
